# Supplementary material for: Chikungunya Virus’ High Genomic Plasticity Enables Rapid Adaptation to Restrictive A549 Cells
Source: Viruses. 2022 Jan 28;14(2):282. doi: 10.3390/v14020282 (PMC8879786; doi:10.3390/v14020282)
Supplement: Supplementary file 1 [file viruses-14-00282-s001.zip]

Archive with 1 entries (1 files):
- Supplementary Materials CHIKV A549 LDC.pdf
